# Supplementary material for: A Study on Synthesis and Upscaling of 2′-O-AECM-5-methyl Pyrimidine Phosphoramidites for Oligonucleotide Synthesis
Source: Molecules. 2021 Nov 17;26(22):6927. doi: 10.3390/molecules26226927 (PMC8619030; doi:10.3390/molecules26226927)
Supplement: Supplementary file 1 [file molecules-26-06927-s001.zip]

Archive with 1 entries (1 files):
- molecules-1444195-supplementary.pdf
